# Supplementary material for: Methylation of FKBP5 and SLC6A4 in Relation to Treatment Response to Mindfulness Based Stress Reduction for Posttraumatic Stress Disorder
Source: Front Psychiatry. 2018 Sep 18;9:418. doi: 10.3389/fpsyt.2018.00418 (PMC6153325; doi:10.3389/fpsyt.2018.00418)
Supplement: Supplemental Table 1 — DNA methylation sequence amplicons and primers for SLC6A4 and FKBP5 genes. Coordinates are based on Human Genome Build 37 (Human GRCh37/hg19). All primers contained one of the following tagged sequences: (1) tcgtcggcagcgtcagatgtgtataagagacag- left primer, or (2) gtctcgtgggctcggagatgtgtataagagacag- right primer. [file Table_1.XLSX]

## Sheet: Sheet1
Gene	Gene Chromosome Position	Transcription Direction	Amplicon Name	Amplicon Chromosome Position	Left Primer	Right Primer	Amplicon Length	CpG Sites
FKBP5	chr6: 35541362-35696360	Reverse	FKBP5_INT07_FR01	chr6: 35558312-35558565	TGTTTTTGGAATTTAAGGTAATTGA	TTCTACCAAATAACTCCTTAAAAAAA	254	4
FKBP5	chr6: 35541362-35696360	Reverse	FKBP5_INT07_FR03	chr6: 35558523-35558806	TGAAAAGTTGTATTTTATTTTTTTAAGGAG	ATTTATTCATTATCAAATTTATCTCTTACC	284	3
SLC6A4	chr17: 28521337-28563020	Reverse	SLC6A4_CPG_I_FR04	chr17: 28562752-28562954	GGGTTTTTATATGGTTTGATTTTTA	AATCCCTCCCCTCCTAACTCTAA	203	20
SLC6A4	chr17: 28521337-28563020	Reverse	SLC6A4_CPG_S_FR05	chr17: 28563021-28563280	GAGGAATTTTGATTTTTTTGTTTTT	CCTCTAAACTAAACTCACATCCCAA	260	14
SLC6A4	chr17: 28521337-28563020	Reverse	SLC6A4_ALUJB_FR06	chr17: 28563438-28563675	GAGTTTAGGAATTTAAGATTAGTTTGGG	CAATAAACTCCTACTAAACCCTTTCAA	238	8
